# Supplementary material for: Further phenotypic delineation of the auriculocondylar syndrome type 2 with literature review
Source: J Appl Genet. 2020 Oct 31;62(1):107–13. doi: 10.1007/s13353-020-00591-3 (PMC7822771; doi:10.1007/s13353-020-00591-3)
Supplement: Supplementary file 1 — (XLSX 8 kb). [file 13353_2020_591_MOESM1_ESM.xlsx]

## Sheet: Arkusz1
Gene
ALDH1A1
ALPL
ALX1
ALX3
ALX4
BGLAP
BMP2
BMP4
BMP7
DHODH
DLX3
DLX5
DLX6
ECE1
EFNB1
EFTUD2
EHMT1
EVC
EVC2
FGFR1
FGFR2
FGFR3
GNAI3
GSC
HDAC8
LIFR
PAX1
PAX9
PDE4D
PLCB4
POLR1C
POLR1D
PRKAR1A
SF3B4
SRCAP
TCOF1
ZSWIM6
